# Supplementary material for: LncRNA xist regulates sepsis associated neuroinflammation in the periventricular white matter of CLP rats by miR-122-5p/PKCη Axis
Source: Front Immunol. 2023 Dec 5;14:1225482. doi: 10.3389/fimmu.2023.1225482 (PMC10728298; doi:10.3389/fimmu.2023.1225482)
Supplement: Supplementary file 1 [file DataSheet_1.zip]

Archive with 8 entries (8 files):
- Supplementary Figure 1.TIF
- Supplementary Figure 2.TIF
- Supplementary Figure 3.TIF
- Supplementary Figure 4.TIF
- Supplementary Figure 5.TIF
- Supplementary Figure 6.TIF
- Supplementary Figure 7.TIF
- Supplementary Figure 8.TIF
